# Supplementary material for: Cembranolides and Related Constituents from the Soft Coral Sarcophyton cinereum
Source: Molecules. 2022 Mar 8;27(6):1760. doi: 10.3390/molecules27061760 (PMC8956058; doi:10.3390/molecules27061760)
Supplement: Supplementary file 1 [file molecules-27-01760-s001.zip]

Archive with 1 entries (1 files):
- molecules-1614405-supplementary.pdf
